# Supplementary material for: Two-Decade Retrospective Analysis of Endogenous Endophthalmitis in Spain and Mexico: A Comprehensive Study
Source: J Clin Med. 2024 Aug 23;13(17):4990. doi: 10.3390/jcm13174990 (PMC11396706; doi:10.3390/jcm13174990)
Supplement: Supplementary file 1 [file jcm-13-04990-s001.zip]

Archive with 1 entries (1 files):
- jcm-3119619-supplementary.pdf
